# Supplementary material for: Second Version of a Mini-Survey to Evaluate Food Intake Quality (Mini-ECCA v.2): Reproducibility and Ability to Identify Dietary Patterns in University Students
Source: Nutrients. 2020 Mar 19;12(3):809. doi: 10.3390/nu12030809 (PMC7146109; doi:10.3390/nu12030809)
Supplement: Supplementary file 1 [file nutrients-12-00809-s001.zip]

Archive with 5 entries (4 files):
- Supplementary files/
- Supplementary files/Document S1.docx
- Supplementary files/Document S2 Equations for the interpretation of Mini-ECCA v.2.docx
- Supplementary files/Presentation S1 Fotographs.pptx
- Supplementary files/Table S1 MINI-ECCA v.2.pdf
